# Supplementary material for: Long non‑coding RNA L13Rik promotes high glucose-induced mesangial cell hypertrophy and matrix protein expression by regulating miR-2861/CDKN1B axis
Source: PeerJ. 2023 Oct 16;11:e16170. doi: 10.7717/peerj.16170 (PMC10586299; doi:10.7717/peerj.16170)
Supplement: Supplemental Information 1 [file peerj-11-16170-s001.zip]

Archive with 43 entries (29 files):
- Figure 1 raw data/
- Figure 1 raw data/Figure 1F  raw image/
- Figure 1 raw data/Figure 1F  raw image/HG-20um.jpg
- Figure 1 raw data/Figure 1F  raw image/HG-50um.jpg
- Figure 1 raw data/Figure 1F  raw image/NG-20um.jpg
- Figure 1 raw data/Figure 1F  raw image/NG-50um.jpg
- Figure 1 raw data/Figure1 Rawdata.xlsx
- Figure 2 raw data/
- Figure 2 raw data/Figure 2-flow cytometry/
- Figure 2 raw data/Figure 2-flow cytometry/A1.png
- Figure 2 raw data/Figure 2-flow cytometry/B1.png
- Figure 2 raw data/Figure 2-flow cytometry/C1.png
- Figure 2 raw data/Figure 2-flow cytometry/fig 2.tif
- Figure 2 raw data/Figure2 Rawdata.xlsx
- Figure 3 raw data/
- Figure 3 raw data/Figure3 Rawdata.xlsx
- Figure 4 raw data/
- Figure 4 raw data/Figure 4-flow cytometry/
- Figure 4 raw data/Figure 4-flow cytometry/A2.png
- Figure 4 raw data/Figure 4-flow cytometry/B2.png
- Figure 4 raw data/Figure 4-flow cytometry/C2.png
- Figure 4 raw data/Figure 4-flow cytometry/fig 4.tif
- Figure 4 raw data/Figure4 Rawdata.xlsx
- Figure 5 raw data/
- Figure 5 raw data/Figure 5-flow cytometry/
- Figure 5 raw data/Figure 5-flow cytometry/3afe0d19670e0466531f406af8a896b.png
- Figure 5 raw data/Figure 5-flow cytometry/78e6ac02dba479c255f9cc4efd90155.png
- Figure 5 raw data/Figure 5-flow cytometry/8bcc86453add4fab407e924cace732d.png
- Figure 5 raw data/Figure 5-flow cytometry/fig 5.tif
- Figure 5 raw data/Figure5 Rawdata.xlsx
- Figure 6 raw data/
- Figure 6 raw data/Figure6 Rawdata.xlsx
- supporting Figure2 Rawdata/
- supporting Figure2 Rawdata/supporting Figure2 Rawdata.xlsx
- WB picture/
- WB picture/Figure 2-4-5/
- WB picture/Figure 2-4-5/Fig 2,4,5-Actin.jpg
- WB picture/Figure 2-4-5/Fig 2,4,5-N-cad.jpg
- WB picture/Figure 6/
- WB picture/Figure 6/CDKN1B.jpg
- WB picture/Figure 2-4-5/Fig 2,4,5-Col IV.jpg
- WB picture/Figure 2-4-5/Fig 2,4,5-FN.jpg
- WB picture/Figure 6/BETA-ACTIN.jpg
