# Supplementary material for: Long non‑coding RNA L13Rik promotes high glucose-induced mesangial cell hypertrophy and matrix protein expression by regulating miR-2861/CDKN1B axis
Source: PeerJ. 2023 Oct 16;11:e16170. doi: 10.7717/peerj.16170 (PMC10586299; doi:10.7717/peerj.16170)
Supplement: Supplemental Information 1 [file peerj-11-16170-s001.zip › Figure 1 raw data/Figure1 Rawdata.xlsx]

## Sheet: fig 1A CT1
Area	Aisle	CT	TM	Type	Gene	The sample name
A01	FAM	13.93	78.5	Unknown	GAPDH
A02	FAM	13.86	81.5	Unknown	GAPDH
A03	FAM	13.87	80	Unknown	GAPDH
A04	FAM	13.81	78	Unknown	GAPDH
A05	FAM	13.71	80	Unknown	GAPDH
A06	FAM	13.77	81.5	Unknown	GAPDH
A07	FAM	13.74	80.5	Unknown	GAPDH
A08	FAM	13.59	78.5	Unknown	GAPDH
A09	FAM	13.62	81.5	Unknown	GAPDH
A10	FAM	14.69	81	Unknown	GAPDH	Normal 2
A11	FAM	14.63	78	Unknown	GAPDH	Normal 2
A12	FAM	14.65	80	Unknown	GAPDH	Normal 2
B01	FAM	16.02	81.5	Unknown	GAPDH	Normal 3
B02	FAM	15.97	79	Unknown	GAPDH	Normal 3
B03	FAM	16.14	82	Unknown	GAPDH	Normal 3
B04	FAM	15.19	79.5	Unknown	GAPDH	Normal 4
B05	FAM	15.15	81	Unknown	GAPDH	Normal 4
B06	FAM	15.3	79	Unknown	GAPDH	Normal 4
B07	FAM	13.81	78	Unknown	GAPDH	Normal 5
B08	FAM	13.96	80.5	Unknown	GAPDH	Normal 5
B09	FAM	13.8	81	Unknown	GAPDH	Normal 5
B10	FAM	13.43	81.5	Unknown	GAPDH	Normal 6
B11	FAM	13.58	80	Unknown	GAPDH	Normal 6
B12	FAM	13.58	81	Unknown	GAPDH	Normal 6
C01	FAM	16.43	78.5	Unknown	GAPDH	Normal 7
C02	FAM	16.41	81.5	Unknown	GAPDH	Normal 7
C03	FAM	16.38	79	Unknown	GAPDH	Normal 7
C04	FAM	14.62	82	Unknown	GAPDH	Normal 8
C05	FAM	14.67	80.5	Unknown	GAPDH	Normal 8
C06	FAM	14.72	81	Unknown	GAPDH	Normal 8
C07	FAM	13.47	81.5	Unknown	GAPDH	Normal 9
C08	FAM	13.56	80	Unknown	GAPDH	Normal 9
C09	FAM	13.44	78	Unknown	GAPDH	Normal 9
C10	FAM	13.67	81.5	Unknown	GAPDH	DN 1
C11	FAM	13.72	80.5	Unknown	GAPDH	DN 1
C12	FAM	13.64	81	Unknown	GAPDH	DN 1
D01	FAM	15.11	78	Unknown	GAPDH	DN 2
D02	FAM	15.1	82	Unknown	GAPDH	DN 2
D03	FAM	15.02	81	Unknown	GAPDH	DN 2
D04	FAM	16.25	81.5	Unknown	GAPDH	DN 3
D05	FAM	16.18	79.5	Unknown	GAPDH	DN 3
D06	FAM	16.33	78.5	Unknown	GAPDH	DN 3
D07	FAM	13.58	81.5	Unknown	GAPDH	DN 4
D08	FAM	13.56	79.5	Unknown	GAPDH	DN 4
D09	FAM	13.62	79	Unknown	GAPDH	DN 4
D10	FAM	16.52	79.5	Unknown	GAPDH	DN 5
D11	FAM	16.37	78.5	Unknown	GAPDH	DN 5
D12	FAM	16.47	81	Unknown	GAPDH	DN 5
E01	FAM	13.71	80	Unknown	GAPDH	DN 6
E02	FAM	13.79	79.5	Unknown	GAPDH	DN 6
E03	FAM	13.62	79	Unknown	GAPDH	DN 6
E04	FAM	15.34	80.5	Unknown	GAPDH	DN 7
E05	FAM	15.41	81.5	Unknown	GAPDH	DN 7
E06	FAM	15.25	82	Unknown	GAPDH	DN 7
E07	FAM	14.74	80	Unknown	GAPDH	DN 8
E08	FAM	14.7	78.5	Unknown	GAPDH	DN 8
E09	FAM	14.83	80.5	Unknown	GAPDH	DN 8
E10	FAM	13.96	81.5	Unknown	GAPDH	DN 9
E11	FAM	13.9	80.5	Unknown	GAPDH	DN 9
E12	FAM	13.91	80	Unknown	GAPDH	DN 9
F01	FAM	15.31	82	Unknown	GAPDH	DN 10
F02	FAM	15.41	82	Unknown	GAPDH	DN 10
F03	FAM	15.38	80.5	Unknown	GAPDH	DN 10
F04	FAM	13.81	81	Unknown	GAPDH	DN 11
F05	FAM	13.64	78.5	Unknown	GAPDH	DN 11
F06	FAM	13.71	79	Unknown	GAPDH	DN 11
F07	FAM	14.15	81	Unknown	GAPDH	DN 12
F08	FAM	14.21	82	Unknown	GAPDH	DN 12
F09	FAM	14.19	80.5	Unknown	GAPDH	DN 12
F10	FAM	16.3	80	Unknown	GAPDH	DN 13
F11	FAM	16.14	79	Unknown	GAPDH	DN 13
F12	FAM	16.24	80.5	Unknown	GAPDH	DN 13

## Sheet: fig 1A CT 2
Area	Aisle	CT	TM	Type	Gene	The sample name
A01	FAM	28.63	82	Unknown	L13Rik
A02	FAM	28.58	79.5	Unknown	L13Rik
A03	FAM	28.55	81	Unknown	L13Rik
A04	FAM	28.75	79	Unknown	L13Rik
A05	FAM	28.68	78	Unknown	L13Rik
A06	FAM	28.79	80.5	Unknown	L13Rik
A07	FAM	28.39	81	Unknown	L13Rik
A08	FAM	28.35	81.5	Unknown	L13Rik
A09	FAM	28.52	80	Unknown	L13Rik
A10	FAM	29.45	78	Unknown	L13Rik	Normal 2
A11	FAM	29.5	79	Unknown	L13Rik	Normal 2
A12	FAM	29.44	81	Unknown	L13Rik	Normal 2
B01	FAM	30.75	81.5	Unknown	L13Rik	Normal 3
B02	FAM	30.65	78	Unknown	L13Rik	Normal 3
B03	FAM	30.83	80.5	Unknown	L13Rik	Normal 3
B04	FAM	29.79	79.5	Unknown	L13Rik	Normal 4
B05	FAM	29.92	78.5	Unknown	L13Rik	Normal 4
B06	FAM	29.78	79	Unknown	L13Rik	Normal 4
B07	FAM	28.07	82	Unknown	L13Rik	Normal 5
B08	FAM	28.16	80	Unknown	L13Rik	Normal 5
B09	FAM	27.98	81	Unknown	L13Rik	Normal 5
B10	FAM	27.03	78	Unknown	L13Rik	Normal 6
B11	FAM	27.16	79.5	Unknown	L13Rik	Normal 6
B12	FAM	27.19	81	Unknown	L13Rik	Normal 6
C01	FAM	29.84	82	Unknown	L13Rik	Normal 7
C02	FAM	29.89	78.5	Unknown	L13Rik	Normal 7
C03	FAM	29.9	79	Unknown	L13Rik	Normal 7
C04	FAM	27.41	79.5	Unknown	L13Rik	Normal 8
C05	FAM	27.37	78	Unknown	L13Rik	Normal 8
C06	FAM	27.3	81.5	Unknown	L13Rik	Normal 8
C07	FAM	24.91	82	Unknown	L13Rik	Normal 9
C08	FAM	25.02	80.5	Unknown	L13Rik	Normal 9
C09	FAM	25.02	80	Unknown	L13Rik	Normal 9
C10	FAM	28.46	78.5	Unknown	L13Rik	DN 1
C11	FAM	28.4	79.5	Unknown	L13Rik	DN 1
C12	FAM	28.47	79	Unknown	L13Rik	DN 1
D01	FAM	29.75	81.5	Unknown	L13Rik	DN 2
D02	FAM	29.83	82	Unknown	L13Rik	DN 2
D03	FAM	29.72	78.5	Unknown	L13Rik	DN 2
D04	FAM	30.78	79	Unknown	L13Rik	DN 3
D05	FAM	30.94	80.5	Unknown	L13Rik	DN 3
D06	FAM	30.92	81.5	Unknown	L13Rik	DN 3
D07	FAM	27.74	81	Unknown	L13Rik	DN 4
D08	FAM	27.78	78	Unknown	L13Rik	DN 4
D09	FAM	27.79	79.5	Unknown	L13Rik	DN 4
D10	FAM	30.43	82	Unknown	L13Rik	DN 5
D11	FAM	30.35	80	Unknown	L13Rik	DN 5
D12	FAM	30.25	82	Unknown	L13Rik	DN 5
E01	FAM	27.1	81.5	Unknown	L13Rik	DN 6
E02	FAM	27.26	81	Unknown	L13Rik	DN 6
E03	FAM	27.17	80	Unknown	L13Rik	DN 6
E04	FAM	28.26	80.5	Unknown	L13Rik	DN 7
E05	FAM	28.16	82	Unknown	L13Rik	DN 7
E06	FAM	28.08	78.5	Unknown	L13Rik	DN 7
E07	FAM	27.04	78	Unknown	L13Rik	DN 8
E08	FAM	26.91	79.5	Unknown	L13Rik	DN 8
E09	FAM	26.9	82	Unknown	L13Rik	DN 8
E10	FAM	25.96	81.5	Unknown	L13Rik	DN 9
E11	FAM	25.92	80.5	Unknown	L13Rik	DN 9
E12	FAM	25.97	79.5	Unknown	L13Rik	DN 9
F01	FAM	26.46	80	Unknown	L13Rik	DN 10
F02	FAM	26.57	81.5	Unknown	L13Rik	DN 10
F03	FAM	26.51	80.5	Unknown	L13Rik	DN 10
F04	FAM	24.36	81	Unknown	L13Rik	DN 11
F05	FAM	24.4	79	Unknown	L13Rik	DN 11
F06	FAM	24.46	79.5	Unknown	L13Rik	DN 11
F07	FAM	24.64	81.5	Unknown	L13Rik	DN 12
F08	FAM	24.74	80	Unknown	L13Rik	DN 12
F09	FAM	24.73	78	Unknown	L13Rik	DN 12
F10	FAM	26.12	79	Unknown	L13Rik	DN 13
F11	FAM	26.06	82	Unknown	L13Rik	DN 13
F12	FAM	26.04	79.5	Unknown	L13Rik	DN 13

## Sheet: fig1B CT1
Area	Aisle	CT	TM	Type	Gene	The sample name
A01	FAM	14.28	82	Unknown	GAPDH
A02	FAM	14.39	78.5	Unknown	GAPDH
A03	FAM	14.31	80	Unknown	GAPDH
A04	FAM	14.59	80.5	Unknown	GAPDH
A05	FAM	14.52	79.5	Unknown	GAPDH
A06	FAM	14.63	81	Unknown	GAPDH
A07	FAM	14.45	78	Unknown	GAPDH
A08	FAM	14.44	78.5	Unknown	GAPDH
A09	FAM	14.49	82	Unknown	GAPDH
A10	FAM	15.4	79.5	Unknown	GAPDH	Control 2
A11	FAM	15.42	80.5	Unknown	GAPDH	Control 2
A12	FAM	15.35	81	Unknown	GAPDH	Control 2
B01	FAM	16.14	82	Unknown	GAPDH	Control 3
B02	FAM	16.12	79	Unknown	GAPDH	Control 3
B03	FAM	15.99	81.5	Unknown	GAPDH	Control 3
B04	FAM	14.64	82	Unknown	GAPDH	Control 4
B05	FAM	14.61	81	Unknown	GAPDH	Control 4
B06	FAM	14.73	81.5	Unknown	GAPDH	Control 4
B07	FAM	13.53	78	Unknown	GAPDH	Control 5
B08	FAM	13.54	78.5	Unknown	GAPDH	Control 5
B09	FAM	13.67	79	Unknown	GAPDH	Control 5
B10	FAM	13.83	81.5	Unknown	GAPDH	Control 6
B11	FAM	13.66	78.5	Unknown	GAPDH	Control 6
B12	FAM	13.72	79	Unknown	GAPDH	Control 6
C01	FAM	16.41	80.5	Unknown	GAPDH	Control 7
C02	FAM	16.47	80	Unknown	GAPDH	Control 7
C03	FAM	16.39	79.5	Unknown	GAPDH	Control 7
C04	FAM	14.72	80	Unknown	GAPDH	Control 8
C05	FAM	14.72	81	Unknown	GAPDH	Control 8
C06	FAM	14.64	81.5	Unknown	GAPDH	Control 8
C07	FAM	13.36	79	Unknown	GAPDH	Control 9
C08	FAM	13.52	80.5	Unknown	GAPDH	Control 9
C09	FAM	13.41	82	Unknown	GAPDH	Control 9
C10	FAM	13.7	78.5	Unknown	GAPDH	Control 10
C11	FAM	13.87	79	Unknown	GAPDH	Control 10
C12	FAM	13.74	79.5	Unknown	GAPDH	Control 10
D01	FAM	14.1	79	Unknown	GAPDH	Control 11
D02	FAM	14.04	78	Unknown	GAPDH	Control 11
D03	FAM	14.1	80.5	Unknown	GAPDH	Control 11
D04	FAM	13.94	81.5	Unknown	GAPDH	Diabetic rats 1
D05	FAM	14.03	80	Unknown	GAPDH	Diabetic rats 1
D06	FAM	13.96	79.5	Unknown	GAPDH	Diabetic rats 1
D07	FAM	14.58	81.5	Unknown	GAPDH	Diabetic rats 2
D08	FAM	14.68	79.5	Unknown	GAPDH	Diabetic rats 2
D09	FAM	14.63	80	Unknown	GAPDH	Diabetic rats 2
D10	FAM	15.25	79.5	Unknown	GAPDH	Diabetic rats 3
D11	FAM	15.27	80	Unknown	GAPDH	Diabetic rats 3
D12	FAM	15.3	78.5	Unknown	GAPDH	Diabetic rats 3
E01	FAM	15.18	80	Unknown	GAPDH	Diabetic rats 4
E02	FAM	15.21	81.5	Unknown	GAPDH	Diabetic rats 4
E03	FAM	15.12	79.5	Unknown	GAPDH	Diabetic rats 4
E04	FAM	13.81	80	Unknown	GAPDH	Diabetic rats 5
E05	FAM	13.69	81	Unknown	GAPDH	Diabetic rats 5
E06	FAM	13.84	79.5	Unknown	GAPDH	Diabetic rats 5
E07	FAM	16.26	79	Unknown	GAPDH	Diabetic rats 6
E08	FAM	16.19	79.5	Unknown	GAPDH	Diabetic rats 6
E09	FAM	16.32	80.5	Unknown	GAPDH	Diabetic rats 6
E10	FAM	14.7	81	Unknown	GAPDH	Diabetic rats 7
E11	FAM	14.53	82	Unknown	GAPDH	Diabetic rats 7
E12	FAM	14.55	81.5	Unknown	GAPDH	Diabetic rats 7
F01	FAM	13.5	80.5	Unknown	GAPDH	Diabetic rats 8
F02	FAM	13.35	78.5	Unknown	GAPDH	Diabetic rats 8
F03	FAM	13.49	79	Unknown	GAPDH	Diabetic rats 8
F04	FAM	14.73	79.5	Unknown	GAPDH	Diabetic rats 9
F05	FAM	14.79	82	Unknown	GAPDH	Diabetic rats 9
F06	FAM	14.81	81.5	Unknown	GAPDH	Diabetic rats 9
F07	FAM	16.31	80.5	Unknown	GAPDH	Diabetic rats 10
F08	FAM	16.42	78	Unknown	GAPDH	Diabetic rats 10
F09	FAM	16.39	80	Unknown	GAPDH	Diabetic rats 10

## Sheet: fig1B  CT2
Area	Aisle	CT	TM	Type	Gene	The sample name
A01	FAM	28.65	79.5	Unknown	L13Rik
A02	FAM	28.75	81	Unknown	L13Rik
A03	FAM	28.67	80.5	Unknown	L13Rik
A04	FAM	28.73	79.5	Unknown	L13Rik
A05	FAM	28.82	82	Unknown	L13Rik
A06	FAM	28.7	79	Unknown	L13Rik
A07	FAM	28.42	80	Unknown	L13Rik
A08	FAM	28.42	79.5	Unknown	L13Rik
A09	FAM	28.45	81	Unknown	L13Rik
A10	FAM	29.62	82	Unknown	L13Rik	Control 2
A11	FAM	29.6	81.5	Unknown	L13Rik	Control 2
A12	FAM	29.54	79	Unknown	L13Rik	Control 2
B01	FAM	30.21	78.5	Unknown	L13Rik	Control 3
B02	FAM	30.16	78.5	Unknown	L13Rik	Control 3
B03	FAM	30.33	80	Unknown	L13Rik	Control 3
B04	FAM	27.9	82	Unknown	L13Rik	Control 4
B05	FAM	28.01	81	Unknown	L13Rik	Control 4
B06	FAM	27.93	81.5	Unknown	L13Rik	Control 4
B07	FAM	27.58	80.5	Unknown	L13Rik	Control 5
B08	FAM	27.45	79.5	Unknown	L13Rik	Control 5
B09	FAM	27.62	79	Unknown	L13Rik	Control 5
B10	FAM	27.48	78	Unknown	L13Rik	Control 6
B11	FAM	27.62	81.5	Unknown	L13Rik	Control 6
B12	FAM	27.56	80.5	Unknown	L13Rik	Control 6
C01	FAM	29.03	78.5	Unknown	L13Rik	Control 7
C02	FAM	29.03	79.5	Unknown	L13Rik	Control 7
C03	FAM	28.96	80	Unknown	L13Rik	Control 7
C04	FAM	26.76	80.5	Unknown	L13Rik	Control 8
C05	FAM	26.71	78.5	Unknown	L13Rik	Control 8
C06	FAM	26.63	78	Unknown	L13Rik	Control 8
C07	FAM	25.81	79.5	Unknown	L13Rik	Control 9
C08	FAM	25.86	81	Unknown	L13Rik	Control 9
C09	FAM	25.69	82	Unknown	L13Rik	Control 9
C10	FAM	25.41	80	Unknown	L13Rik	Control 10
C11	FAM	25.5	79.5	Unknown	L13Rik	Control 10
C12	FAM	25.54	78	Unknown	L13Rik	Control 10
D01	FAM	27.65	81.5	Unknown	L13Rik	Control 11
D02	FAM	27.71	80	Unknown	L13Rik	Control 11
D03	FAM	27.69	80.5	Unknown	L13Rik	Control 11
D04	FAM	27.77	82	Unknown	L13Rik	Diabetic rats 1
D05	FAM	27.74	79	Unknown	L13Rik	Diabetic rats 1
D06	FAM	27.65	79.5	Unknown	L13Rik	Diabetic rats 1
D07	FAM	28.25	78	Unknown	L13Rik	Diabetic rats 2
D08	FAM	28.18	81.5	Unknown	L13Rik	Diabetic rats 2
D09	FAM	28.3	80.5	Unknown	L13Rik	Diabetic rats 2
D10	FAM	28.54	81	Unknown	L13Rik	Diabetic rats 3
D11	FAM	28.55	78	Unknown	L13Rik	Diabetic rats 3
D12	FAM	28.49	80	Unknown	L13Rik	Diabetic rats 3
E01	FAM	28.02	79.5	Unknown	L13Rik	Diabetic rats 4
E02	FAM	28.02	82	Unknown	L13Rik	Diabetic rats 4
E03	FAM	27.94	81.5	Unknown	L13Rik	Diabetic rats 4
E04	FAM	25.61	80	Unknown	L13Rik	Diabetic rats 5
E05	FAM	25.6	78	Unknown	L13Rik	Diabetic rats 5
E06	FAM	25.45	78.5	Unknown	L13Rik	Diabetic rats 5
E07	FAM	28.33	81	Unknown	L13Rik	Diabetic rats 6
E08	FAM	28.23	80.5	Unknown	L13Rik	Diabetic rats 6
E09	FAM	28.29	79.5	Unknown	L13Rik	Diabetic rats 6
E10	FAM	26.01	79	Unknown	L13Rik	Diabetic rats 7
E11	FAM	26.11	78	Unknown	L13Rik	Diabetic rats 7
E12	FAM	26.16	81	Unknown	L13Rik	Diabetic rats 7
F01	FAM	24.74	82	Unknown	L13Rik	Diabetic rats 8
F02	FAM	24.87	78	Unknown	L13Rik	Diabetic rats 8
F03	FAM	24.9	79.5	Unknown	L13Rik	Diabetic rats 8
F04	FAM	25.86	81.5	Unknown	L13Rik	Diabetic rats 9
F05	FAM	25.94	80	Unknown	L13Rik	Diabetic rats 9
F06	FAM	25.9	80.5	Unknown	L13Rik	Diabetic rats 9
F07	FAM	26.72	78.5	Unknown	L13Rik	Diabetic rats 10
F08	FAM	26.85	79	Unknown	L13Rik	Diabetic rats 10
F09	FAM	26.78	81	Unknown	L13Rik	Diabetic rats 10

## Sheet: fig1C
Area	Aisle	CT	TM	Type	Gene	The sample name
A01	FAM	13.29	81	Unknown	GAPDH	NG (5mM)
A02	FAM	13.37	79.5	Unknown	GAPDH	NG (5mM)
A03	FAM	13.35	80	Unknown	GAPDH	NG (5mM)
A04	FAM	13.42	79.5	Unknown	GAPDH	NG (5mM)
A05	FAM	13.41	82	Unknown	GAPDH	NG (5mM)
A06	FAM	13.33	78.5	Unknown	GAPDH	NG (5mM)
A07	FAM	13.46	82	Unknown	GAPDH	NG (5mM)
A08	FAM	13.37	79.5	Unknown	GAPDH	NG (5mM)
A09	FAM	13.51	81	Unknown	GAPDH	NG (5mM)
A10	FAM	13.54	80.5	Unknown	GAPDH	Ma (30mM)
A11	FAM	13.5	81.5	Unknown	GAPDH	Ma (30mM)
A12	FAM	13.48	79	Unknown	GAPDH	Ma (30mM)
B01	FAM	13.62	80.5	Unknown	GAPDH	Ma (30mM)
B02	FAM	13.5	80.5	Unknown	GAPDH	Ma (30mM)
B03	FAM	13.63	81.5	Unknown	GAPDH	Ma (30mM)
B04	FAM	13.56	81.5	Unknown	GAPDH	Ma (30mM)
B05	FAM	13.64	78.5	Unknown	GAPDH	Ma (30mM)
B06	FAM	13.71	79	Unknown	GAPDH	Ma (30mM)
B07	FAM	13.48	80.5	Unknown	GAPDH	HG (30mM)
B08	FAM	13.57	80	Unknown	GAPDH	HG (30mM)
B09	FAM	13.5	79.5	Unknown	GAPDH	HG (30mM)
B10	FAM	13.4	82	Unknown	GAPDH	HG (30mM)
B11	FAM	13.32	78.5	Unknown	GAPDH	HG (30mM)
B12	FAM	13.38	81.5	Unknown	GAPDH	HG (30mM)
C01	FAM	13.51	79	Unknown	GAPDH	HG (30mM)
C02	FAM	13.47	80.5	Unknown	GAPDH	HG (30mM)
C03	FAM	13.39	82	Unknown	GAPDH	HG (30mM)
C04	FAM	28.24	80.5	Unknown	L13Rik	NG (5mM)
C05	FAM	28.32	81	Unknown	L13Rik	NG (5mM)
C06	FAM	28.32	79.5	Unknown	L13Rik	NG (5mM)
C07	FAM	28.47	78	Unknown	L13Rik	NG (5mM)
C08	FAM	28.57	78.5	Unknown	L13Rik	NG (5mM)
C09	FAM	28.47	79	Unknown	L13Rik	NG (5mM)
C10	FAM	28.7	82	Unknown	L13Rik	NG (5mM)
C11	FAM	28.84	80	Unknown	L13Rik	NG (5mM)
C12	FAM	28.83	81.5	Unknown	L13Rik	NG (5mM)
D01	FAM	28.34	80.5	Unknown	L13Rik	Ma (30mM)
D02	FAM	28.36	79.5	Unknown	L13Rik	Ma (30mM)
D03	FAM	28.4	81	Unknown	L13Rik	Ma (30mM)
D04	FAM	28.73	80	Unknown	L13Rik	Ma (30mM)
D05	FAM	28.9	79.5	Unknown	L13Rik	Ma (30mM)
D06	FAM	28.85	80	Unknown	L13Rik	Ma (30mM)
D07	FAM	28.67	81.5	Unknown	L13Rik	Ma (30mM)
D08	FAM	28.8	78.5	Unknown	L13Rik	Ma (30mM)
D09	FAM	28.77	79	Unknown	L13Rik	Ma (30mM)
D10	FAM	26.58	82	Unknown	L13Rik	HG (30mM)
D11	FAM	26.58	78	Unknown	L13Rik	HG (30mM)
D12	FAM	26.69	81.5	Unknown	L13Rik	HG (30mM)
E01	FAM	26.73	79	Unknown	L13Rik	HG (30mM)
E02	FAM	26.78	82	Unknown	L13Rik	HG (30mM)
E03	FAM	26.69	80.5	Unknown	L13Rik	HG (30mM)
E04	FAM	26.57	78	Unknown	L13Rik	HG (30mM)
E05	FAM	26.69	81	Unknown	L13Rik	HG (30mM)
E06	FAM	26.65	79	Unknown	L13Rik	HG (30mM)

## Sheet: fig1D
Area	Aisle	CT	TM	Type	Gene	The sample name
A01	FAM	14.34	79.5	Unknown	GAPDH	0h
A02	FAM	14.42	81.5	Unknown	GAPDH	0h
A03	FAM	14.4	82	Unknown	GAPDH	0h
A04	FAM	14.52	78	Unknown	GAPDH	0h
A05	FAM	14.42	79.5	Unknown	GAPDH	0h
A06	FAM	14.43	82	Unknown	GAPDH	0h
A07	FAM	14.52	80.5	Unknown	GAPDH	0h
A08	FAM	14.41	78.5	Unknown	GAPDH	0h
A09	FAM	14.59	79.5	Unknown	GAPDH	0h
A10	FAM	14.57	79	Unknown	GAPDH	12h
A11	FAM	14.54	81	Unknown	GAPDH	12h
A12	FAM	14.59	80.5	Unknown	GAPDH	12h
B01	FAM	14.6	82	Unknown	GAPDH	12h
B02	FAM	14.75	78.5	Unknown	GAPDH	12h
B03	FAM	14.57	79.5	Unknown	GAPDH	12h
B04	FAM	14.68	78	Unknown	GAPDH	12h
B05	FAM	14.78	81.5	Unknown	GAPDH	12h
B06	FAM	14.64	80.5	Unknown	GAPDH	12h
B07	FAM	14.6	79.5	Unknown	GAPDH	24h
B08	FAM	14.63	82	Unknown	GAPDH	24h
B09	FAM	14.52	81.5	Unknown	GAPDH	24h
B10	FAM	14.48	78	Unknown	GAPDH	24h
B11	FAM	14.39	79	Unknown	GAPDH	24h
B12	FAM	14.41	81	Unknown	GAPDH	24h
C01	FAM	14.55	80	Unknown	GAPDH	24h
C02	FAM	14.56	80.5	Unknown	GAPDH	24h
C03	FAM	14.47	82	Unknown	GAPDH	24h
C04	FAM	14.35	78.5	Unknown	GAPDH	48h
C05	FAM	14.22	79.5	Unknown	GAPDH	48h
C06	FAM	14.18	81.5	Unknown	GAPDH	48h
C07	FAM	14.3	80.5	Unknown	GAPDH	48h
C08	FAM	14.23	79	Unknown	GAPDH	48h
C09	FAM	14.39	81	Unknown	GAPDH	48h
C10	FAM	14.4	80	Unknown	GAPDH	48h
C11	FAM	14.41	82	Unknown	GAPDH	48h
C12	FAM	14.36	80	Unknown	GAPDH	48h
D01	FAM	14.72	79	Unknown	GAPDH	72h
D02	FAM	14.58	78	Unknown	GAPDH	72h
D03	FAM	14.71	78.5	Unknown	GAPDH	72h
D04	FAM	14.79	79.5	Unknown	GAPDH	72h
D05	FAM	14.69	81.5	Unknown	GAPDH	72h
D06	FAM	14.73	79.5	Unknown	GAPDH	72h
D07	FAM	14.8	81	Unknown	GAPDH	72h
D08	FAM	14.85	78	Unknown	GAPDH	72h
D09	FAM	14.74	81.5	Unknown	GAPDH	72h
D10	FAM	29.45	79.5	Unknown	L13Rik	0h
D11	FAM	29.38	79	Unknown	L13Rik	0h
D12	FAM	29.44	78.5	Unknown	L13Rik	0h
E01	FAM	29.13	80.5	Unknown	L13Rik	0h
E02	FAM	29.24	82	Unknown	L13Rik	0h
E03	FAM	29.17	78.5	Unknown	L13Rik	0h
E04	FAM	29.51	79	Unknown	L13Rik	0h
E05	FAM	29.46	79.5	Unknown	L13Rik	0h
E06	FAM	29.6	79	Unknown	L13Rik	0h
E07	FAM	29.3	78	Unknown	L13Rik	12h
E08	FAM	29.26	80.5	Unknown	L13Rik	12h
E09	FAM	29.32	81.5	Unknown	L13Rik	12h
E10	FAM	29.58	80	Unknown	L13Rik	12h
E11	FAM	29.62	79.5	Unknown	L13Rik	12h
E12	FAM	29.74	81.5	Unknown	L13Rik	12h
F01	FAM	29.42	79.5	Unknown	L13Rik	12h
F02	FAM	29.37	80	Unknown	L13Rik	12h
F03	FAM	29.28	79.5	Unknown	L13Rik	12h
F04	FAM	28.49	80	Unknown	L13Rik	24h
F05	FAM	28.57	78.5	Unknown	L13Rik	24h
F06	FAM	28.61	80	Unknown	L13Rik	24h
F07	FAM	28.67	81.5	Unknown	L13Rik	24h
F08	FAM	28.59	79	Unknown	L13Rik	24h
F09	FAM	28.64	79.5	Unknown	L13Rik	24h
F10	FAM	28.9	80.5	Unknown	L13Rik	24h
F11	FAM	28.83	81	Unknown	L13Rik	24h
F12	FAM	28.92	82	Unknown	L13Rik	24h
G01	FAM	27.17	81.5	Unknown	L13Rik	48h
G02	FAM	27.25	80.5	Unknown	L13Rik	48h
G03	FAM	27.35	78.5	Unknown	L13Rik	48h
G04	FAM	27.44	79	Unknown	L13Rik	48h
G05	FAM	27.57	79.5	Unknown	L13Rik	48h
G06	FAM	27.48	82	Unknown	L13Rik	48h
G07	FAM	27.54	81	Unknown	L13Rik	48h
G08	FAM	27.59	79.5	Unknown	L13Rik	48h
G09	FAM	27.56	81	Unknown	L13Rik	48h
G10	FAM	27.41	80.5	Unknown	L13Rik	72h
G11	FAM	27.55	79.5	Unknown	L13Rik	72h
G12	FAM	27.55	82	Unknown	L13Rik	72h
H01	FAM	27.71	79	Unknown	L13Rik	72h
H02	FAM	27.65	80	Unknown	L13Rik	72h
H03	FAM	27.76	79.5	Unknown	L13Rik	72h
H04	FAM	27.69	81	Unknown	L13Rik	72h
H05	FAM	27.76	82	Unknown	L13Rik	72h
H06	FAM	27.78	81.5	Unknown	L13Rik	72h

## Sheet: fig1E
Area	Aisle	CT	TM	Type	Gene	The sample name
A01	FAM	16.46	79	Unknown	GAPDH	5mM
A02	FAM	16.38	78.5	Unknown	GAPDH	5mM
A03	FAM	16.45	81.5	Unknown	GAPDH	5mM
A04	FAM	16.44	80.5	Unknown	GAPDH	5mM
A05	FAM	16.55	79.5	Unknown	GAPDH	5mM
A06	FAM	16.47	78	Unknown	GAPDH	5mM
A07	FAM	16.65	82	Unknown	GAPDH	5mM
A08	FAM	16.46	81.5	Unknown	GAPDH	5mM
A09	FAM	16.55	78	Unknown	GAPDH	5mM
A10	FAM	16.59	80.5	Unknown	GAPDH	15mM
A11	FAM	16.61	79	Unknown	GAPDH	15mM
A12	FAM	16.63	82	Unknown	GAPDH	15mM
B01	FAM	16.78	81.5	Unknown	GAPDH	15mM
B02	FAM	16.69	79.5	Unknown	GAPDH	15mM
B03	FAM	16.59	81	Unknown	GAPDH	15mM
B04	FAM	16.76	78	Unknown	GAPDH	15mM
B05	FAM	16.65	81	Unknown	GAPDH	15mM
B06	FAM	16.81	82	Unknown	GAPDH	15mM
B07	FAM	16.59	81.5	Unknown	GAPDH	30mM
B08	FAM	16.68	80.5	Unknown	GAPDH	30mM
B09	FAM	16.6	80	Unknown	GAPDH	30mM
B10	FAM	16.49	79.5	Unknown	GAPDH	30mM
B11	FAM	16.49	78	Unknown	GAPDH	30mM
B12	FAM	16.43	78.5	Unknown	GAPDH	30mM
C01	FAM	16.5	81	Unknown	GAPDH	30mM
C02	FAM	16.62	80.5	Unknown	GAPDH	30mM
C03	FAM	16.56	81.5	Unknown	GAPDH	30mM
C04	FAM	30.26	80	Unknown	L13Rik	5mM
C05	FAM	30.22	78	Unknown	L13Rik	5mM
C06	FAM	30.3	78.5	Unknown	L13Rik	5mM
C07	FAM	30.42	81	Unknown	L13Rik	5mM
C08	FAM	30.32	81.5	Unknown	L13Rik	5mM
C09	FAM	30.36	80.5	Unknown	L13Rik	5mM
C10	FAM	30.59	80	Unknown	L13Rik	5mM
C11	FAM	30.65	79	Unknown	L13Rik	5mM
C12	FAM	30.77	78	Unknown	L13Rik	5mM
D01	FAM	29.36	78.5	Unknown	L13Rik	15mM
D02	FAM	29.41	79	Unknown	L13Rik	15mM
D03	FAM	29.38	82	Unknown	L13Rik	15mM
D04	FAM	29.66	81	Unknown	L13Rik	15mM
D05	FAM	29.58	82	Unknown	L13Rik	15mM
D06	FAM	29.74	78	Unknown	L13Rik	15mM
D07	FAM	29.7	78.5	Unknown	L13Rik	15mM
D08	FAM	29.79	79.5	Unknown	L13Rik	15mM
D09	FAM	29.66	78	Unknown	L13Rik	15mM
D10	FAM	28.77	79	Unknown	L13Rik	30mM
D11	FAM	28.69	82	Unknown	L13Rik	30mM
D12	FAM	28.78	78.5	Unknown	L13Rik	30mM
E01	FAM	28.75	79.5	Unknown	L13Rik	30mM
E02	FAM	28.68	80	Unknown	L13Rik	30mM
E03	FAM	28.71	81.5	Unknown	L13Rik	30mM
E04	FAM	28.67	79	Unknown	L13Rik	30mM
E05	FAM	28.57	81	Unknown	L13Rik	30mM
E06	FAM	28.61	80.5	Unknown	L13Rik	30mM
