# Supplementary material for: Long non‑coding RNA L13Rik promotes high glucose-induced mesangial cell hypertrophy and matrix protein expression by regulating miR-2861/CDKN1B axis
Source: PeerJ. 2023 Oct 16;11:e16170. doi: 10.7717/peerj.16170 (PMC10586299; doi:10.7717/peerj.16170)
Supplement: Supplemental Information 1 [file peerj-11-16170-s001.zip › Figure 2 raw data/Figure2 Rawdata.xlsx]

## Sheet: fig2C
NG			HG			HG+siL13Rik
100	102.6	98.4	176.3	157.4	168.7	133.4	150.7	138.9

## Sheet: fig2D
	NG	HG	HG+siL13Rik
	0.89	2.7	1.56
	1.07	3.02	1.44
	1.03	3.1	1.7
Mean	0.996667	2.94	1.56667
SD	0.0945163	0.21166	0.130128

## Sheet: fig2E-1
Area	Aisle	CT	TM	Type	Gene	The sample name
A01	FAM	14.37	78	Unknown	GAPDH	NG
A02	FAM	14.31	79.5	Unknown	GAPDH	NG
A03	FAM	14.43	79.5	Unknown	GAPDH	NG
A04	FAM	14.47	78	Unknown	GAPDH	NG
A05	FAM	14.46	80	Unknown	GAPDH	NG
A06	FAM	14.36	80.5	Unknown	GAPDH	NG
A07	FAM	14.53	81	Unknown	GAPDH	NG
A08	FAM	14.48	82	Unknown	GAPDH	NG
A09	FAM	14.47	78	Unknown	GAPDH	NG
A10	FAM	14.51	79.5	Unknown	GAPDH	HG
A11	FAM	14.59	78.5	Unknown	GAPDH	HG
A12	FAM	14.56	80.5	Unknown	GAPDH	HG
B01	FAM	14.72	82	Unknown	GAPDH	HG
B02	FAM	14.6	79.5	Unknown	GAPDH	HG
B03	FAM	14.55	78	Unknown	GAPDH	HG
B04	FAM	14.71	81.5	Unknown	GAPDH	HG
B05	FAM	14.62	79	Unknown	GAPDH	HG
B06	FAM	14.69	80	Unknown	GAPDH	HG
B07	FAM	14.54	80.5	Unknown	GAPDH	HG+siL13Rik
B08	FAM	14.65	81.5	Unknown	GAPDH	HG+siL13Rik
B09	FAM	14.49	82	Unknown	GAPDH	HG+siL13Rik
B10	FAM	14.48	80	Unknown	GAPDH	HG+siL13Rik
B11	FAM	14.44	78.5	Unknown	GAPDH	HG+siL13Rik
B12	FAM	14.31	79.5	Unknown	GAPDH	HG+siL13Rik
C01	FAM	14.71	79	Unknown	GAPDH	HG+siL13Rik
C02	FAM	14.77	81	Unknown	GAPDH	HG+siL13Rik
C03	FAM	14.71	82	Unknown	GAPDH	HG+siL13Rik
C04	FAM	29.27	80.5	Unknown	FN	NG
C05	FAM	29.26	81	Unknown	FN	NG
C06	FAM	29.17	78.5	Unknown	FN	NG
C07	FAM	29.1	79.5	Unknown	FN	NG
C08	FAM	29.1	80	Unknown	FN	NG
C09	FAM	29.2	80.5	Unknown	FN	NG
C10	FAM	29.44	82	Unknown	FN	NG
C11	FAM	29.41	79	Unknown	FN	NG
C12	FAM	29.45	78.5	Unknown	FN	NG
D01	FAM	27.71	82	Unknown	FN	HG
D02	FAM	27.72	80	Unknown	FN	HG
D03	FAM	27.64	79.5	Unknown	FN	HG
D04	FAM	27.91	78	Unknown	FN	HG
D05	FAM	27.83	81.5	Unknown	FN	HG
D06	FAM	27.77	81	Unknown	FN	HG
D07	FAM	27.94	82	Unknown	FN	HG
D08	FAM	28.06	78.5	Unknown	FN	HG
D09	FAM	28.01	79.5	Unknown	FN	HG
D10	FAM	28.48	80	Unknown	FN	HG+siL13Rik
D11	FAM	28.32	81.5	Unknown	FN	HG+siL13Rik
D12	FAM	28.44	81	Unknown	FN	HG+siL13Rik
E01	FAM	28.25	78	Unknown	FN	HG+siL13Rik
E02	FAM	28.13	82	Unknown	FN	HG+siL13Rik
E03	FAM	28.27	79.5	Unknown	FN	HG+siL13Rik
E04	FAM	28.77	81.5	Unknown	FN	HG+siL13Rik
E05	FAM	28.77	80	Unknown	FN	HG+siL13Rik
E06	FAM	28.85	81	Unknown	FN	HG+siL13Rik
E07	FAM	28.54	79.5	Unknown	Col lV	NG
E08	FAM	28.45	78	Unknown	Col lV	NG
E09	FAM	28.43	78.5	Unknown	Col lV	NG
E10	FAM	28.37	81	Unknown	Col lV	NG
E11	FAM	28.3	80.5	Unknown	Col lV	NG
E12	FAM	28.43	82	Unknown	Col lV	NG
F01	FAM	28.24	79.5	Unknown	Col lV	NG
F02	FAM	28.29	78	Unknown	Col lV	NG
F03	FAM	28.26	81.5	Unknown	Col lV	NG
F04	FAM	27.2	80	Unknown	Col lV	HG
F05	FAM	27.13	80.5	Unknown	Col lV	HG
F06	FAM	27.15	79.5	Unknown	Col lV	HG
F07	FAM	27.03	80	Unknown	Col lV	HG
F08	FAM	26.9	78.5	Unknown	Col lV	HG
F09	FAM	27.02	79	Unknown	Col lV	HG
F10	FAM	27.06	82	Unknown	Col lV	HG
F11	FAM	27.17	81.5	Unknown	Col lV	HG
F12	FAM	27.09	80.5	Unknown	Col lV	HG
G01	FAM	27.77	80	Unknown	Col lV	HG+siL13Rik
G02	FAM	27.67	81	Unknown	Col lV	HG+siL13Rik
G03	FAM	27.6	78.5	Unknown	Col lV	HG+siL13Rik
G04	FAM	27.26	79.5	Unknown	Col lV	HG+siL13Rik
G05	FAM	27.37	82	Unknown	Col lV	HG+siL13Rik
G06	FAM	27.25	78.5	Unknown	Col lV	HG+siL13Rik
G07	FAM	27.86	79.5	Unknown	Col lV	HG+siL13Rik
G08	FAM	27.89	81	Unknown	Col lV	HG+siL13Rik
G09	FAM	27.82	81.5	Unknown	Col lV	HG+siL13Rik
G10	FAM	27.92	80.5	Unknown	N-cad	NG
G11	FAM	27.83	82	Unknown	N-cad	NG
G12	FAM	27.93	79.5	Unknown	N-cad	NG
H01	FAM	28	78	Unknown	N-cad	NG
H02	FAM	28.03	81.5	Unknown	N-cad	NG
H03	FAM	27.93	80.5	Unknown	N-cad	NG
H04	FAM	28.33	82	Unknown	N-cad	NG
H05	FAM	28.39	79.5	Unknown	N-cad	NG
H06	FAM	28.37	80.5	Unknown	N-cad	NG
H07	FAM	26.62	82	Unknown	N-cad	HG
H08	FAM	26.7	79	Unknown	N-cad	HG
H09	FAM	26.7	78	Unknown	N-cad	HG
H10	FAM	26.83	78.5	Unknown	N-cad	HG
H11	FAM	26.82	79	Unknown	N-cad	HG
H12	FAM	26.7	81.5	Unknown	N-cad	HG

## Sheet: fig2E-2
Area	Aisle	CT	TM	Type	Gene	The sample name
A01	FAM	26.54	78	Unknown	N-cad	HG
A02	FAM	26.65	82	Unknown	N-cad	HG
A03	FAM	26.61	79.5	Unknown	N-cad	HG
A04	FAM	27.24	80	Unknown	N-cad	HG+siL13Rik
A05	FAM	27.19	81.5	Unknown	N-cad	HG+siL13Rik
A06	FAM	27.08	78.5	Unknown	N-cad	HG+siL13Rik
A07	FAM	26.96	79	Unknown	N-cad	HG+siL13Rik
A08	FAM	26.82	80.5	Unknown	N-cad	HG+siL13Rik
A09	FAM	26.92	81	Unknown	N-cad	HG+siL13Rik
A10	FAM	27.49	82	Unknown	N-cad	HG+siL13Rik
A11	FAM	27.45	80.5	Unknown	N-cad	HG+siL13Rik
A12	FAM	27.41	79	Unknown	N-cad	HG+siL13Rik

## Sheet: fig2G
	NG	HG	HG+siL13Rik
FN	0.19	0.59	0.33
	0.21	0.58	0.37
	0.17	0.55	0.31
Col IV	0.13	0.48	0.29
	0.14	0.46	0.29
	0.12	0.38	0.26
N-cad	0.2	0.56	0.27
	0.17	0.56	0.3
	0.19	0.55	0.33
β-actin	0.84	0.82	0.82
	0.83	0.79	0.79
	0.81	0.78	0.84
OD FN/β-actin	0.22619	0.719512	0.402439
	0.253012	0.734177	0.468354
	0.209877	0.705128	0.369048
OD Col IV/β-actin	0.154762	0.585366	0.353659
	0.168675	0.582278	0.367089
	0.148148	0.487179	0.309524
OD N-cad/β-actin	0.238095	0.682927	0.329268
	0.204819	0.708861	0.379747
	0.234568	0.705128	0.392857
