# Supplementary material for: Long non‑coding RNA L13Rik promotes high glucose-induced mesangial cell hypertrophy and matrix protein expression by regulating miR-2861/CDKN1B axis
Source: PeerJ. 2023 Oct 16;11:e16170. doi: 10.7717/peerj.16170 (PMC10586299; doi:10.7717/peerj.16170)
Supplement: Supplemental Information 1 [file peerj-11-16170-s001.zip › Figure 3 raw data/Figure3 Rawdata.xlsx]

## Sheet: fig 3A CT1
Area	Aisle	CT	TM	Type	Gene	The sample name
A01	FAM	14.56	78.5	Unknown	GAPDH
A02	FAM	14.53	79	Unknown	GAPDH
A03	FAM	14.47	78	Unknown	GAPDH
A04	FAM	14.73	81	Unknown	GAPDH
A05	FAM	14.65	80.5	Unknown	GAPDH
A06	FAM	14.61	81.5	Unknown	GAPDH
A07	FAM	14.7	80.5	Unknown	GAPDH
A08	FAM	14.83	79.5	Unknown	GAPDH
A09	FAM	14.66	79	Unknown	GAPDH
A10	FAM	15.18	78	Unknown	GAPDH	Normal 1
A11	FAM	15.11	79	Unknown	GAPDH	Normal 1
A12	FAM	15.15	81	Unknown	GAPDH	Normal 1
B01	FAM	14.55	80.5	Unknown	GAPDH	Normal 2
B02	FAM	14.63	82	Unknown	GAPDH	Normal 2
B03	FAM	14.71	82	Unknown	GAPDH	Normal 2
B04	FAM	16.01	81.5	Unknown	GAPDH	Normal 3
B05	FAM	16.09	78.5	Unknown	GAPDH	Normal 3
B06	FAM	15.93	78	Unknown	GAPDH	Normal 3
B07	FAM	13.51	81.5	Unknown	GAPDH	Normal 4
B08	FAM	13.65	81	Unknown	GAPDH	Normal 4
B09	FAM	13.5	80	Unknown	GAPDH	Normal 4
B10	FAM	14.71	80	Unknown	GAPDH	Normal 5
B11	FAM	14.55	78.5	Unknown	GAPDH	Normal 5
B12	FAM	14.69	79	Unknown	GAPDH	Normal 5
C01	FAM	15.75	80.5	Unknown	GAPDH	Normal 6
C02	FAM	15.72	81	Unknown	GAPDH	Normal 6
C03	FAM	15.72	80	Unknown	GAPDH	Normal 6
C04	FAM	16.19	78	Unknown	GAPDH	Normal 7
C05	FAM	16.3	80	Unknown	GAPDH	Normal 7
C06	FAM	16.26	81.5	Unknown	GAPDH	Normal 7
C07	FAM	16.29	80.5	Unknown	GAPDH	Normal 8
C08	FAM	16.33	78.5	Unknown	GAPDH	Normal 8
C09	FAM	16.37	81.5	Unknown	GAPDH	Normal 8
C10	FAM	16.35	81	Unknown	GAPDH	DN 2
C11	FAM	16.31	78	Unknown	GAPDH	DN 2
C12	FAM	16.38	80	Unknown	GAPDH	DN 2
D01	FAM	14.55	81.5	Unknown	GAPDH	DN 3
D02	FAM	14.45	79	Unknown	GAPDH	DN 3
D03	FAM	14.53	82	Unknown	GAPDH	DN 3
D04	FAM	15.98	79.5	Unknown	GAPDH	DN 4
D05	FAM	16.12	81	Unknown	GAPDH	DN 4
D06	FAM	16.12	79	Unknown	GAPDH	DN 4
D07	FAM	13.6	78	Unknown	GAPDH	DN 5
D08	FAM	13.61	80.5	Unknown	GAPDH	DN 5
D09	FAM	13.56	81	Unknown	GAPDH	DN 5
D10	FAM	14.47	81.5	Unknown	GAPDH	DN 6
D11	FAM	14.34	80	Unknown	GAPDH	DN 6
D12	FAM	14.3	78	Unknown	GAPDH	DN 6
E01	FAM	16.21	79.5	Unknown	GAPDH	DN 7
E02	FAM	16.15	78.5	Unknown	GAPDH	DN 7
E03	FAM	16.28	80	Unknown	GAPDH	DN 7
E04	FAM	13.7	81.5	Unknown	GAPDH	DN 8
E05	FAM	13.74	78	Unknown	GAPDH	DN 8
E06	FAM	13.87	82	Unknown	GAPDH	DN 8
E07	FAM	14.76	79.5	Unknown	GAPDH	DN 9
E08	FAM	14.86	81	Unknown	GAPDH	DN 9
E09	FAM	14.93	78.5	Unknown	GAPDH	DN 9
E10	FAM	14.21	81.5	Unknown	GAPDH	DN 10
E11	FAM	14.24	82	Unknown	GAPDH	DN 10
E12	FAM	14.24	80.5	Unknown	GAPDH	DN 10
F01	FAM	15.7	80	Unknown	GAPDH	DN 11
F02	FAM	15.83	78.5	Unknown	GAPDH	DN 11
F03	FAM	15.79	79.5	Unknown	GAPDH	DN 11
F04	FAM	13.61	78.5	Unknown	GAPDH	DN 12
F05	FAM	13.55	78	Unknown	GAPDH	DN 12
F06	FAM	13.62	79	Unknown	GAPDH	DN 12
F07	FAM	16.28	79.5	Unknown	GAPDH	DN 13
F08	FAM	16.25	80.5	Unknown	GAPDH	DN 13
F09	FAM	16.34	81.5	Unknown	GAPDH	DN 13
F10	FAM	15.83	82	Unknown	GAPDH	DN 14
F11	FAM	15.75	78	Unknown	GAPDH	DN 14
F12	FAM	15.91	79.5	Unknown	GAPDH	DN 14

## Sheet: fig 3A CT2
Area	Aisle	CT	TM	Type	Gene	The sample name
A01	FAM	28.81	81.5	Unknown	miR-2861
A02	FAM	28.75	79.5	Unknown	miR-2861
A03	FAM	28.75	82	Unknown	miR-2861
A04	FAM	28.51	78.5	Unknown	miR-2861
A05	FAM	28.63	79	Unknown	miR-2861
A06	FAM	28.59	80.5	Unknown	miR-2861
A07	FAM	28.56	81	Unknown	miR-2861
A08	FAM	28.59	79.5	Unknown	miR-2861
A09	FAM	28.73	79	Unknown	miR-2861
A10	FAM	28.96	80.5	Unknown	miR-2861	Normal 1
A11	FAM	28.91	80.5	Unknown	miR-2861	Normal 1
A12	FAM	28.98	79	Unknown	miR-2861	Normal 1
B01	FAM	28.21	79	Unknown	miR-2861	Normal 2
B02	FAM	28.26	80.5	Unknown	miR-2861	Normal 2
B03	FAM	28.1	79.5	Unknown	miR-2861	Normal 2
B04	FAM	28.81	82	Unknown	miR-2861	Normal 3
B05	FAM	28.69	81.5	Unknown	miR-2861	Normal 3
B06	FAM	28.83	80.5	Unknown	miR-2861	Normal 3
B07	FAM	25.24	79	Unknown	miR-2861	Normal 4
B08	FAM	25.41	81.5	Unknown	miR-2861	Normal 4
B09	FAM	25.29	78	Unknown	miR-2861	Normal 4
B10	FAM	25.82	81.5	Unknown	miR-2861	Normal 5
B11	FAM	25.75	82	Unknown	miR-2861	Normal 5
B12	FAM	25.66	80.5	Unknown	miR-2861	Normal 5
C01	FAM	26.41	81.5	Unknown	miR-2861	Normal 6
C02	FAM	26.37	78.5	Unknown	miR-2861	Normal 6
C03	FAM	26.42	79	Unknown	miR-2861	Normal 6
C04	FAM	25.88	79.5	Unknown	miR-2861	Normal 7
C05	FAM	25.85	82	Unknown	miR-2861	Normal 7
C06	FAM	25.96	80.5	Unknown	miR-2861	Normal 7
C07	FAM	25.42	81.5	Unknown	miR-2861	Normal 8
C08	FAM	25.34	79	Unknown	miR-2861	Normal 8
C09	FAM	25.41	78.5	Unknown	miR-2861	Normal 8
C10	FAM	30.29	79	Unknown	miR-2861	DN 2
C11	FAM	30.33	79.5	Unknown	miR-2861	DN 2
C12	FAM	30.37	80.5	Unknown	miR-2861	DN 2
D01	FAM	28.11	81	Unknown	miR-2861	DN 3
D02	FAM	28.19	82	Unknown	miR-2861	DN 3
D03	FAM	28.2	81.5	Unknown	miR-2861	DN 3
D04	FAM	29.14	79.5	Unknown	miR-2861	DN 4
D05	FAM	29.29	79	Unknown	miR-2861	DN 4
D06	FAM	29.18	80	Unknown	miR-2861	DN 4
D07	FAM	25.72	80.5	Unknown	miR-2861	DN 5
D08	FAM	25.78	78.5	Unknown	miR-2861	DN 5
D09	FAM	25.76	80.5	Unknown	miR-2861	DN 5
D10	FAM	26.45	81	Unknown	miR-2861	DN 6
D11	FAM	26.38	81.5	Unknown	miR-2861	DN 6
D12	FAM	26.53	82	Unknown	miR-2861	DN 6
E01	FAM	27.74	80.5	Unknown	miR-2861	DN 7
E02	FAM	27.61	79.5	Unknown	miR-2861	DN 7
E03	FAM	27.65	81	Unknown	miR-2861	DN 7
E04	FAM	24.21	82	Unknown	miR-2861	DN 8
E05	FAM	24.15	80.5	Unknown	miR-2861	DN 8
E06	FAM	24.1	79.5	Unknown	miR-2861	DN 8
E07	FAM	28.16	78.5	Unknown	miR-2861	DN 9
E08	FAM	28.25	79.5	Unknown	miR-2861	DN 9
E09	FAM	28.33	80	Unknown	miR-2861	DN 9
E10	FAM	26.83	80.5	Unknown	miR-2861	DN 10
E11	FAM	26.83	81.5	Unknown	miR-2861	DN 10
E12	FAM	26.71	82	Unknown	miR-2861	DN 10
F01	FAM	27.48	78.5	Unknown	miR-2861	DN 11
F02	FAM	27.46	80.5	Unknown	miR-2861	DN 11
F03	FAM	27.43	79	Unknown	miR-2861	DN 11
F04	FAM	24.89	82	Unknown	miR-2861	DN 12
F05	FAM	24.99	81.5	Unknown	miR-2861	DN 12
F06	FAM	24.98	78	Unknown	miR-2861	DN 12
F07	FAM	27.19	79.5	Unknown	miR-2861	DN 13
F08	FAM	27.18	81	Unknown	miR-2861	DN 13
F09	FAM	27.11	80.5	Unknown	miR-2861	DN 13
F10	FAM	29.56	79	Unknown	miR-2861	DN 14
F11	FAM	29.52	78	Unknown	miR-2861	DN 14
F12	FAM	29.59	82	Unknown	miR-2861	DN 14

## Sheet: Normal
	GAPDH	miR-2861	CT2-CT1		∆CT-对照组的∆CT平均值	2的-∆∆CT次幂		2-∆∆CT/对照组的2-∆∆CT均值	平均
	CT1	CT2	∆CT	对照组的∆CT均值	∆∆CT	2-∆∆CT	对照组的2-∆∆CT均值	以对照组的2-∆∆CT均值为1
Reference Sample	14.52	28.77	14.25	14.02	0.23	0.852635	1.0062	0.847382				共一个Reference Sample, 但是不同的CT1
	14.66	28.57	13.91	14.02	-0.11	1.07923	1.0062	1.07258
	14.73	28.63	13.9	14.02	-0.12	1.08673	1.0062	1.08004	1	0.132224
			14.02			1.0062						本次数值
Normal 1	15.15	28.95	13.8	14.02	-0.22	1.16473	1.0062	1.15756			Normal 1	1.15669
Normal 2	14.63	28.19	13.56	14.02	-0.46	1.37554	1.0062	1.36707			Normal 2	1.3692
Normal 3	16.01	28.77	12.76	14.02	-1.26	2.39496	1.0062	2.3802			Normal 3	2.37896
Normal 4	13.55	25.31	11.76	14.02	-2.26	4.78991	1.0062	4.7604			Normal 4	4.75683
Normal 5	14.65	25.74	11.09	14.02	-2.93	7.6211	1.0062	7.57415			Normal 5	7.58597
Normal 6	15.73	26.4	10.67	14.02	-3.35	10.1965	1.0062	10.1337			Normal 6	10.173
Normal 7	16.25	25.9	9.65	14.02	-4.37	20.6776	1.0062	20.5502			Normal 7	20.5348
Normal 8	16.33	25.39	9.06	14.02	-4.96	31.125	1.0062	30.9332			Normal 8	30.9815

## Sheet: DN
	GAPDH	miR-2861	CT2-CT1		∆CT-对照组的∆CT平均值	2的-∆∆CT次幂		2-∆∆CT/对照组的2-∆∆CT均值	平均
	CT1	CT2	∆CT	对照组的∆CT均值	∆∆CT	2-∆∆CT	对照组的2-∆∆CT均值	以对照组的2-∆∆CT均值为1
Reference Sample	14.52	28.77	14.25	14.02	0.23	0.852635	1.0062	0.847382				共一个Reference Sample, 但是不同的CT1
	14.66	28.57	13.91	14.02	-0.11	1.07923	1.0062	1.07258
	14.73	28.63	13.9	14.02	-0.12	1.08673	1.0062	1.08004	1	0.132224
			14.02			1.0062						本次数值
DN 2	16.35	30.33	13.98	14.02	-0.04	1.02811	1.0062	1.02178			DN 2	1.00928
DN 3	14.51	28.17	13.66	14.02	-0.36	1.28343	1.0062	1.27552			DN 3	1.26284
DN 4	16.07	29.2	13.13	14.02	-0.89	1.85318	1.0062	1.84176			DN 4	1.8489
DN 5	13.59	25.75	12.16	14.02	-1.86	3.63008	1.0062	3.60771			DN 5	3.59668
DN 6	14.37	26.45	12.08	14.02	-1.94	3.83706	1.0062	3.81342			DN 6	3.81055
DN 7	16.21	27.67	11.46	14.02	-2.56	5.89708	1.0062	5.86074			DN 7	5.84283
DN 8	13.77	24.15	10.38	14.02	-3.64	12.4666	1.0062	12.3898			DN 8	12.4092
DN 9	14.85	28.24	13.39	14.02	-0.63	1.54756	1.0062	1.53803			DN 9	1.53688
DN 10	14.23	26.79	12.56	14.02	-1.46	2.75108	1.0062	2.73413			DN 10	2.72578
DN 11	15.77	27.46	11.69	14.02	-2.33	5.02805	1.0062	4.99707			DN 11	5.01645
DN 12	13.59	24.95	11.36	14.02	-2.66	6.32033	1.0062	6.28139			DN 12	6.27667
DN 13	16.29	27.16	10.87	14.02	-3.15	8.87656	1.0062	8.82187			DN 13	8.83563
DN 13	15.83	29.56	13.73	14.02	-0.29	1.22264	1.0062	1.21511			DN 14	1.21982

## Sheet: fig3B CT1
Area	Aisle	CT	TM	Type	Gene	The sample name
A01	FAM	13.51	82	Unknown	GAPDH
A02	FAM	13.56	79.5	Unknown	GAPDH
A03	FAM	13.63	78.5	Unknown	GAPDH
A04	FAM	13.72	82	Unknown	GAPDH
A05	FAM	13.64	78.5	Unknown	GAPDH
A06	FAM	13.59	79	Unknown	GAPDH
A07	FAM	13.73	82	Unknown	GAPDH
A08	FAM	13.76	81.5	Unknown	GAPDH
A09	FAM	13.73	80.5	Unknown	GAPDH
A10	FAM	14.55	78.5	Unknown	GAPDH	Control 1
A11	FAM	14.61	78	Unknown	GAPDH	Control 1
A12	FAM	14.54	79	Unknown	GAPDH	Control 1
B01	FAM	14.98	79.5	Unknown	GAPDH	Control 2
B02	FAM	15.12	80.5	Unknown	GAPDH	Control 2
B03	FAM	15.08	81.5	Unknown	GAPDH	Control 2
B04	FAM	16.23	82	Unknown	GAPDH	Control 3
B05	FAM	16.22	78	Unknown	GAPDH	Control 3
B06	FAM	16.31	79.5	Unknown	GAPDH	Control 3
B07	FAM	16.16	79	Unknown	GAPDH	Control 4
B08	FAM	15.99	80.5	Unknown	GAPDH	Control 4
B09	FAM	16.06	79.5	Unknown	GAPDH	Control 4
B10	FAM	15.16	80	Unknown	GAPDH	Control 5
B11	FAM	15.27	78	Unknown	GAPDH	Control 5
B12	FAM	15.14	81	Unknown	GAPDH	Control 5
C01	FAM	13.68	79.5	Unknown	GAPDH	Control 6
C02	FAM	13.74	81.5	Unknown	GAPDH	Control 6
C03	FAM	13.66	82	Unknown	GAPDH	Control 6
C04	FAM	14.56	80.5	Unknown	GAPDH	Control 7
C05	FAM	14.6	81.5	Unknown	GAPDH	Control 7
C06	FAM	14.48	78.5	Unknown	GAPDH	Control 7
C07	FAM	13.5	79	Unknown	GAPDH	Control 8
C08	FAM	13.66	79.5	Unknown	GAPDH	Control 8
C09	FAM	13.61	82	Unknown	GAPDH	Control 8
C10	FAM	16.35	80.5	Unknown	GAPDH	Control 9
C11	FAM	16.46	81.5	Unknown	GAPDH	Control 9
C12	FAM	16.5	79	Unknown	GAPDH	Control 9
D01	FAM	13.33	78.5	Unknown	GAPDH	Control 10
D02	FAM	13.4	79	Unknown	GAPDH	Control 10
D03	FAM	13.4	79.5	Unknown	GAPDH	Control 10
D04	FAM	15.03	80.5	Unknown	GAPDH	Diabetic rats 2
D05	FAM	15.02	81	Unknown	GAPDH	Diabetic rats 2
D06	FAM	15.13	82	Unknown	GAPDH	Diabetic rats 2
D07	FAM	14.83	81.5	Unknown	GAPDH	Diabetic rats 3
D08	FAM	14.94	80.5	Unknown	GAPDH	Diabetic rats 3
D09	FAM	14.87	78.5	Unknown	GAPDH	Diabetic rats 3
D10	FAM	13.94	79	Unknown	GAPDH	Diabetic rats 4
D11	FAM	13.96	79.5	Unknown	GAPDH	Diabetic rats 4
D12	FAM	14	82	Unknown	GAPDH	Diabetic rats 4
E01	FAM	16.03	81.5	Unknown	GAPDH	Diabetic rats 5
E02	FAM	16.1	80.5	Unknown	GAPDH	Diabetic rats 5
E03	FAM	16.07	78.5	Unknown	GAPDH	Diabetic rats 5
E04	FAM	15.21	79.5	Unknown	GAPDH	Diabetic rats 6
E05	FAM	15.26	79.5	Unknown	GAPDH	Diabetic rats 6
E06	FAM	15.39	80.5	Unknown	GAPDH	Diabetic rats 6
E07	FAM	14.53	81.5	Unknown	GAPDH	Diabetic rats 7
E08	FAM	14.58	79.5	Unknown	GAPDH	Diabetic rats 7
E09	FAM	14.63	79	Unknown	GAPDH	Diabetic rats 7
E10	FAM	13.86	80.5	Unknown	GAPDH	Diabetic rats 8
E11	FAM	13.7	80.5	Unknown	GAPDH	Diabetic rats 8
E12	FAM	13.71	79	Unknown	GAPDH	Diabetic rats 8
F01	FAM	13.4	79	Unknown	GAPDH	Diabetic rats 9
F02	FAM	13.47	80.5	Unknown	GAPDH	Diabetic rats 9
F03	FAM	13.31	79.5	Unknown	GAPDH	Diabetic rats 9
F04	FAM	16.33	82	Unknown	GAPDH	Diabetic rats 10
F05	FAM	16.4	81.5	Unknown	GAPDH	Diabetic rats 10
F06	FAM	16.31	80.5	Unknown	GAPDH	Diabetic rats 10
F07	FAM	15.14	79	Unknown	GAPDH	Diabetic rats 11
F08	FAM	15.04	81.5	Unknown	GAPDH	Diabetic rats 11
F09	FAM	15.15	78	Unknown	GAPDH	Diabetic rats 11

## Sheet: CT2
Area	Aisle	CT	TM	Type	Gene	The sample name
A01	FAM	27.75	80.5	Unknown	miR-2861
A02	FAM	27.66	81.5	Unknown	miR-2861
A03	FAM	27.66	79.5	Unknown	miR-2861
A04	FAM	27.69	82	Unknown	miR-2861
A05	FAM	27.82	79	Unknown	miR-2861
A06	FAM	27.74	81	Unknown	miR-2861
A07	FAM	27.56	78.5	Unknown	miR-2861
A08	FAM	27.52	81	Unknown	miR-2861
A09	FAM	27.59	78	Unknown	miR-2861
A10	FAM	28.55	78.5	Unknown	miR-2861	Control 1
A11	FAM	28.49	80.5	Unknown	miR-2861	Control 1
A12	FAM	28.56	79	Unknown	miR-2861	Control 1
B01	FAM	29.05	81	Unknown	miR-2861	Control 2
B02	FAM	28.88	81.5	Unknown	miR-2861	Control 2
B03	FAM	28.96	79.5	Unknown	miR-2861	Control 2
B04	FAM	29.66	78.5	Unknown	miR-2861	Control 3
B05	FAM	29.76	81.5	Unknown	miR-2861	Control 3
B06	FAM	29.76	80.5	Unknown	miR-2861	Control 3
B07	FAM	29.13	82	Unknown	miR-2861	Control 4
B08	FAM	29.3	79	Unknown	miR-2861	Control 4
B09	FAM	29.27	81	Unknown	miR-2861	Control 4
B10	FAM	28.17	81.5	Unknown	miR-2861	Control 5
B11	FAM	28.19	78.5	Unknown	miR-2861	Control 5
B12	FAM	28.04	79.5	Unknown	miR-2861	Control 5
C01	FAM	26.32	80.5	Unknown	miR-2861	Control 6
C02	FAM	26.24	78.5	Unknown	miR-2861	Control 6
C03	FAM	26.24	78	Unknown	miR-2861	Control 6
C04	FAM	26.52	79	Unknown	miR-2861	Control 7
C05	FAM	26.41	79.5	Unknown	miR-2861	Control 7
C06	FAM	26.52	80.5	Unknown	miR-2861	Control 7
C07	FAM	24.83	81.5	Unknown	miR-2861	Control 8
C08	FAM	24.73	82	Unknown	miR-2861	Control 8
C09	FAM	24.82	80	Unknown	miR-2861	Control 8
C10	FAM	27.13	79	Unknown	miR-2861	Control 9
C11	FAM	27.21	81.5	Unknown	miR-2861	Control 9
C12	FAM	27.29	80.5	Unknown	miR-2861	Control 9
D01	FAM	23.9	80	Unknown	miR-2861	Control 10
D02	FAM	23.91	78	Unknown	miR-2861	Control 10
D03	FAM	23.97	82	Unknown	miR-2861	Control 10
D04	FAM	29.09	79.5	Unknown	miR-2861	Diabetic rats 2
D05	FAM	29.01	81	Unknown	miR-2861	Diabetic rats 2
D06	FAM	29	81	Unknown	miR-2861	Diabetic rats 2
D07	FAM	28.8	78.5	Unknown	miR-2861	Diabetic rats 3
D08	FAM	28.81	81	Unknown	miR-2861	Diabetic rats 3
D09	FAM	28.89	78.5	Unknown	miR-2861	Diabetic rats 3
D10	FAM	27.87	81.5	Unknown	miR-2861	Diabetic rats 4
D11	FAM	27.87	80.5	Unknown	miR-2861	Diabetic rats 4
D12	FAM	27.83	79	Unknown	miR-2861	Diabetic rats 4
E01	FAM	29.94	81.5	Unknown	miR-2861	Diabetic rats 5
E02	FAM	29.95	79.5	Unknown	miR-2861	Diabetic rats 5
E03	FAM	29.87	82	Unknown	miR-2861	Diabetic rats 5
E04	FAM	29.06	78.5	Unknown	miR-2861	Diabetic rats 6
E05	FAM	28.91	79	Unknown	miR-2861	Diabetic rats 6
E06	FAM	28.94	80.5	Unknown	miR-2861	Diabetic rats 6
E07	FAM	27.88	81	Unknown	miR-2861	Diabetic rats 7
E08	FAM	27.87	79.5	Unknown	miR-2861	Diabetic rats 7
E09	FAM	27.98	79	Unknown	miR-2861	Diabetic rats 7
E10	FAM	26.64	80.5	Unknown	miR-2861	Diabetic rats 8
E11	FAM	26.75	80.5	Unknown	miR-2861	Diabetic rats 8
E12	FAM	26.79	79	Unknown	miR-2861	Diabetic rats 8
F01	FAM	25.61	79	Unknown	miR-2861	Diabetic rats 9
F02	FAM	25.62	80.5	Unknown	miR-2861	Diabetic rats 9
F03	FAM	25.47	79.5	Unknown	miR-2861	Diabetic rats 9
F04	FAM	28.37	82	Unknown	miR-2861	Diabetic rats 10
F05	FAM	28.42	81.5	Unknown	miR-2861	Diabetic rats 10
F06	FAM	28.44	80.5	Unknown	miR-2861	Diabetic rats 10
F07	FAM	28.22	79	Unknown	miR-2861	Diabetic rats 11
F08	FAM	28.34	81.5	Unknown	miR-2861	Diabetic rats 11
F09	FAM	28.32	78	Unknown	miR-2861	Diabetic rats 11

## Sheet: Control
		miR-2861	CT2-CT1		∆CT-对照组的∆CT平均值	2的-∆∆CT次幂		2-∆∆CT/对照组的2-∆∆CT均值	平均
	CT1	CT2	∆CT	对照组的∆CT均值	∆∆CT	2-∆∆CT	对照组的2-∆∆CT均值	以对照组的2-∆∆CT均值为1
Reference Sample	13.57	27.69	14.12	14.0133	0.106667	0.928731	1.00461	0.92447
	13.65	27.75	14.1	14.0133	0.0866667	0.941696	1.00461	0.937375
	13.74	27.56	13.82	14.0133	-0.193333	1.1434	1.00461	1.13816	1	0.11982
			14.0133			1.00461
Control 1	14.56	28.53	13.97	14.0133	-0.0433333	1.03049	1.00461	1.02576
Control 2	15.06	28.97	13.91	14.0133	-0.103333	1.07425	1.00461	1.06932
Control 3	16.25	29.72	13.47	14.0133	-0.543333	1.45734	1.00461	1.45065
Control 4	16.07	29.23	13.16	14.0133	-0.853333	1.80667	1.00461	1.79838
Control 5	15.19	28.13	12.94	14.0133	-1.07333	2.10429	1.00461	2.09463
Control 6	13.69	26.27	12.58	14.0133	-1.43333	2.7007	1.00461	2.68831
Control 7	14.55	26.48	11.93	14.0133	-2.08333	4.23785	1.00461	4.21841
Control 8	13.59	24.79	11.2	14.0133	-2.81333	7.02907	1.00461	6.99681
Control 9	16.43	27.21	10.78	14.0133	-3.23333	9.40438	1.00461	9.36123
Control 10	13.38	23.93	10.55	14.0133	-3.46333	11.0298	1.00461	10.9792

## Sheet: Diabetic rats
		miR-2861	CT2-CT1		∆CT-对照组的∆CT平均值	2的-∆∆CT次幂		2-∆∆CT/对照组的2-∆∆CT均值	平均
	CT1	CT2	∆CT	对照组的∆CT均值	∆∆CT	2-∆∆CT	对照组的2-∆∆CT均值	以对照组的2-∆∆CT均值为1
Reference Sample	13.57	27.69	14.12	14.0133	0.106667	0.928731	1.00461	0.92447
	13.65	27.75	14.1	14.0133	0.0866667	0.941696	1.00461	0.937375
	13.74	27.56	13.82	14.0133	-0.193333	1.1434	1.00461	1.13816	1	0.11982
			14.0133			1.00461
Diabetic rats 2	15.06	29.04	13.98	14.0133	-0.0333333	1.02337	1.00461	1.01868
Diabetic rats 3	14.88	28.83	13.95	14.0133	-0.0633333	1.04488	1.00461	1.04008
Diabetic rats 4	13.97	27.86	13.89	14.0133	-0.123333	1.08925	1.00461	1.08425
Diabetic rats 5	16.07	29.92	13.85	14.0133	-0.163333	1.11987	1.00461	1.11473
Diabetic rats 6	15.29	28.97	13.68	14.0133	-0.333333	1.25992	1.00461	1.25414
Diabetic rats 7	14.58	27.91	13.33	14.0133	-0.683333	1.60585	1.00461	1.59848
Diabetic rats 8	13.76	26.73	12.97	14.0133	-1.04333	2.06098	1.00461	2.05153
Diabetic rats 9	13.39	25.57	12.18	14.0133	-1.83333	3.56359	1.00461	3.54724
Diabetic rats 10	16.35	28.41	12.06	14.0133	-1.95333	3.87268	1.00461	3.85491
Diabetic rats 11	15.11	28.29	13.18	14.0133	-0.833333	1.7818	1.00461	1.77362

## Sheet: fig3C
Area	Aisle	CT	TM	Type	Gene	The sample name
A01	FAM	16.37	80	Unknown	GAPDH	5mM
A02	FAM	16.35	78	Unknown	GAPDH	5mM
A03	FAM	16.42	80	Unknown	GAPDH	5mM
A04	FAM	16.39	81.5	Unknown	GAPDH	5mM
A05	FAM	16.48	80.5	Unknown	GAPDH	5mM
A06	FAM	16.44	78.5	Unknown	GAPDH	5mM
A07	FAM	16.43	81.5	Unknown	GAPDH	5mM
A08	FAM	16.57	81	Unknown	GAPDH	5mM
A09	FAM	16.52	78	Unknown	GAPDH	5mM
A10	FAM	16.58	80	Unknown	GAPDH	15mM
A11	FAM	16.54	81.5	Unknown	GAPDH	15mM
A12	FAM	16.55	79	Unknown	GAPDH	15mM
B01	FAM	16.53	82	Unknown	GAPDH	15mM
B02	FAM	16.69	79.5	Unknown	GAPDH	15mM
B03	FAM	16.66	81	Unknown	GAPDH	15mM
B04	FAM	16.63	79	Unknown	GAPDH	15mM
B05	FAM	16.66	78	Unknown	GAPDH	15mM
B06	FAM	16.78	80.5	Unknown	GAPDH	15mM
B07	FAM	16.25	81	Unknown	GAPDH	30mM
B08	FAM	16.16	81.5	Unknown	GAPDH	30mM
B09	FAM	16.32	80	Unknown	GAPDH	30mM
B10	FAM	16.37	78	Unknown	GAPDH	30mM
B11	FAM	16.22	80.5	Unknown	GAPDH	30mM
B12	FAM	16.33	79.5	Unknown	GAPDH	30mM
C01	FAM	16.39	78.5	Unknown	GAPDH	30mM
C02	FAM	16.42	79	Unknown	GAPDH	30mM
C03	FAM	16.36	82	Unknown	GAPDH	30mM
C04	FAM	29.32	80	Unknown	miR-2861	5mM
C05	FAM	29.4	81	Unknown	miR-2861	5mM
C06	FAM	29.37	78	Unknown	miR-2861	5mM
C07	FAM	29.32	79.5	Unknown	miR-2861	5mM
C08	FAM	29.24	78.5	Unknown	miR-2861	5mM
C09	FAM	29.23	80	Unknown	miR-2861	5mM
C10	FAM	29.36	81.5	Unknown	miR-2861	5mM
C11	FAM	29.41	78	Unknown	miR-2861	5mM
C12	FAM	29.53	82	Unknown	miR-2861	5mM
D01	FAM	30.01	79.5	Unknown	miR-2861	15mM
D02	FAM	30	81	Unknown	miR-2861	15mM
D03	FAM	29.95	78.5	Unknown	miR-2861	15mM
D04	FAM	30.07	81.5	Unknown	miR-2861	15mM
D05	FAM	29.91	82	Unknown	miR-2861	15mM
D06	FAM	29.96	80.5	Unknown	miR-2861	15mM
D07	FAM	29.77	80	Unknown	miR-2861	15mM
D08	FAM	29.92	78.5	Unknown	miR-2861	15mM
D09	FAM	29.85	79.5	Unknown	miR-2861	15mM
D10	FAM	29.59	79	Unknown	miR-2861	30mM
D11	FAM	29.68	81.5	Unknown	miR-2861	30mM
D12	FAM	29.76	82	Unknown	miR-2861	30mM
E01	FAM	30.04	78.5	Unknown	miR-2861	30mM
E02	FAM	29.86	79	Unknown	miR-2861	30mM
E03	FAM	30	80.5	Unknown	miR-2861	30mM
E04	FAM	29.99	81.5	Unknown	miR-2861	30mM
E05	FAM	29.95	81	Unknown	miR-2861	30mM
E06	FAM	29.98	78	Unknown	miR-2861	30mM

## Sheet: fig3E
miR-cont
	Vector control	L13Rik-Wt	L13Rik-Mut
	1.04	0.97	0.9
	1.05	1.05	0.97
	0.91	1.11	1
Mean	1	1.04333	0.956667
SD	0.0781025	0.0702377	0.051316
miR-2861
	Vector control	L13Rik-Wt	L13Rik-Mut
	1.04	0.56	0.85
	1.05	0.51	0.96
	0.93	0.48	0.94
Mean	1.00667	0.516667	0.916667
SD	0.0665833	0.0404145	0.0585947

[truncated: 4 more sheets: fig3F, fig3G, fig3H, fig3I]
