# Supplementary material for: Long non‑coding RNA L13Rik promotes high glucose-induced mesangial cell hypertrophy and matrix protein expression by regulating miR-2861/CDKN1B axis
Source: PeerJ. 2023 Oct 16;11:e16170. doi: 10.7717/peerj.16170 (PMC10586299; doi:10.7717/peerj.16170)
Supplement: Supplemental Information 1 [file peerj-11-16170-s001.zip › Figure 6 raw data/Figure6 Rawdata.xlsx]

## Sheet: fig6B
miR-cont
	Vector control	CDKN1B-3'UTR-Wt	CDKN1B-3'UTR-Mut
	1.07	0.98	1.17
	0.94	1.02	1.01
	0.97	0.88	1.05
Mean	0.993333	0.96	1.07667	}
SD	0.0680686	0.072111	0.0832666
miR-2861
	Vector control	CDKN1B-3'UTR-Wt	CDKN1B-3'UTR-Mut
	0.96	0.51	0.84
	1.08	0.46	0.86
	0.95	0.56	0.97	}
Mean	0.996667	0.51	0.89
SD	0.0723418	0.05	0.07

## Sheet: fig6D
	miR-cont	miR-2861
Vector control	0.29	0.16
	0.28	0.19
	0.31	0.18
β-actin	0.84	0.85
	0.86	0.87
	0.82	0.83
OD	0.345238	0.188235
	0.325581	0.218391
	0.378049	0.216867

## Sheet: fig6F
	Control	L13Rik	L13Rik+miR-2861
Vector control	0.14	0.46	0.2
	0.13	0.34	0.18
	0.12	0.34	0.19
β-actin	0.86	0.85	0.82
	0.82	0.81	0.85
	0.84	0.83	0.8
OD	0.162791	0.541176	0.243902
	0.158537	0.419753	0.211765
	0.142857	0.409639	0.2375
