# Supplementary material for: Long non‑coding RNA L13Rik promotes high glucose-induced mesangial cell hypertrophy and matrix protein expression by regulating miR-2861/CDKN1B axis
Source: PeerJ. 2023 Oct 16;11:e16170. doi: 10.7717/peerj.16170 (PMC10586299; doi:10.7717/peerj.16170)
Supplement: Supplemental Information 1 [file peerj-11-16170-s001.zip › supporting Figure2 Rawdata/supporting Figure2 Rawdata.xlsx]

## Sheet: supporting Figure2-1
Area	Aisle	CT	TM	Type	Gene	The sample name
A01	FAM	15.41	82	Unknown	GAPDH	Lv-cont
A02	FAM	15.33	78.5	Unknown	GAPDH	Lv-cont
A03	FAM	15.37	78	Unknown	GAPDH	Lv-cont
A04	FAM	15.42	81	Unknown	GAPDH	Lv-cont
A05	FAM	15.49	80	Unknown	GAPDH	Lv-cont
A06	FAM	15.37	81.5	Unknown	GAPDH	Lv-cont
A07	FAM	15.43	80.5	Unknown	GAPDH	Lv-cont
A08	FAM	15.47	79.5	Unknown	GAPDH	Lv-cont
A09	FAM	15.58	78	Unknown	GAPDH	Lv-cont
A10	FAM	15.56	81.5	Unknown	GAPDH	Lv-L13Rik
A11	FAM	15.57	82	Unknown	GAPDH	Lv-L13Rik
A12	FAM	15.52	80.5	Unknown	GAPDH	Lv-L13Rik
B01	FAM	15.55	78	Unknown	GAPDH	Lv-L13Rik
B02	FAM	15.7	79.5	Unknown	GAPDH	Lv-L13Rik
B03	FAM	15.62	79	Unknown	GAPDH	Lv-L13Rik
B04	FAM	15.63	81	Unknown	GAPDH	Lv-L13Rik
B05	FAM	15.62	80	Unknown	GAPDH	Lv-L13Rik
B06	FAM	15.77	78.5	Unknown	GAPDH	Lv-L13Rik
B07	FAM	29.6	82	Unknown	L13Rik	Lv-cont
B08	FAM	29.52	79.5	Unknown	L13Rik	Lv-cont
B09	FAM	29.55	81	Unknown	L13Rik	Lv-cont
B10	FAM	29.82	80	Unknown	L13Rik	Lv-cont
B11	FAM	29.93	80.5	Unknown	L13Rik	Lv-cont
B12	FAM	29.86	79.5	Unknown	L13Rik	Lv-cont
C01	FAM	29.83	78	Unknown	L13Rik	Lv-cont
C02	FAM	29.69	82	Unknown	L13Rik	Lv-cont
C03	FAM	29.8	81.5	Unknown	L13Rik	Lv-cont
C04	FAM	27.31	78	Unknown	L13Rik	Lv-L13Rik
C05	FAM	27.31	80.5	Unknown	L13Rik	Lv-L13Rik
C06	FAM	27.27	79	Unknown	L13Rik	Lv-L13Rik
C07	FAM	27.49	82	Unknown	L13Rik	Lv-L13Rik
C08	FAM	27.34	81.5	Unknown	L13Rik	Lv-L13Rik
C09	FAM	27.32	79.5	Unknown	L13Rik	Lv-L13Rik
C10	FAM	27.11	81	Unknown	L13Rik	Lv-L13Rik
C11	FAM	27.24	82	Unknown	L13Rik	Lv-L13Rik
C12	FAM	27.12	79.5	Unknown	L13Rik	Lv-L13Rik

## Sheet: supporting Figure2-2
Area	Aisle	CT	TM	Type	Gene	The sample name
A01	FAM	14.35	79.5	Unknown	GAPDH	N.C
A02	FAM	14.31	79	Unknown	GAPDH	N.C
A03	FAM	14.28	81	Unknown	GAPDH	N.C
A04	FAM	14.35	80.5	Unknown	GAPDH	N.C
A05	FAM	14.32	82	Unknown	GAPDH	N.C
A06	FAM	14.43	78.5	Unknown	GAPDH	N.C
A07	FAM	14.39	79.5	Unknown	GAPDH	N.C
A08	FAM	14.52	78	Unknown	GAPDH	N.C
A09	FAM	14.36	81.5	Unknown	GAPDH	N.C
A10	FAM	14.5	80.5	Unknown	GAPDH	siL13Rik
A11	FAM	14.45	79.5	Unknown	GAPDH	siL13Rik
A12	FAM	14.49	82	Unknown	GAPDH	siL13Rik
B01	FAM	14.66	81.5	Unknown	GAPDH	siL13Rik
B02	FAM	14.49	78	Unknown	GAPDH	siL13Rik
B03	FAM	14.5	79	Unknown	GAPDH	siL13Rik
B04	FAM	14.68	81	Unknown	GAPDH	siL13Rik
B05	FAM	14.52	80	Unknown	GAPDH	siL13Rik
B06	FAM	14.63	80.5	Unknown	GAPDH	siL13Rik
B07	FAM	27.29	82	Unknown	L13Rik	N.C
B08	FAM	27.37	78.5	Unknown	L13Rik	N.C
B09	FAM	27.37	79	Unknown	L13Rik	N.C
B10	FAM	27.52	78.5	Unknown	L13Rik	N.C
B11	FAM	27.52	79.5	Unknown	L13Rik	N.C
B12	FAM	27.61	78	Unknown	L13Rik	N.C
C01	FAM	27.3	78.5	Unknown	L13Rik	N.C
C02	FAM	27.42	81	Unknown	L13Rik	N.C
C03	FAM	27.49	81.5	Unknown	L13Rik	N.C
C04	FAM	29.28	78	Unknown	L13Rik	siL13Rik
C05	FAM	29.23	81	Unknown	L13Rik	siL13Rik
C06	FAM	29.23	82	Unknown	L13Rik	siL13Rik
C07	FAM	30	78	Unknown	L13Rik	siL13Rik
C08	FAM	30.01	79.5	Unknown	L13Rik	siL13Rik
C09	FAM	29.87	81.5	Unknown	L13Rik	siL13Rik
C10	FAM	29.9	80	Unknown	L13Rik	siL13Rik
C11	FAM	29.94	80.5	Unknown	L13Rik	siL13Rik
C12	FAM	30.04	78.5	Unknown	L13Rik	siL13Rik
